# Supplementary material for: Exceptional Lithography Sensitivity Boosted by Hexafluoroisopropanols in Photoresists
Source: Polymers (Basel). 2024 Mar 15;16(6):825. doi: 10.3390/polym16060825 (PMC10974190; doi:10.3390/polym16060825)
Supplement: Supplementary file 1 [file polymers-16-00825-s001.zip]

Archive with 1 entries (1 files):
- polymers-2912630-supplementary.pdf
